# Supplementary material for: Selecting species for vineyard inter-row vegetation cover requires consideration of microenvironmental conditions
Source: PLoS One. 2025 Mar 21;20(3):e0319848. doi: 10.1371/journal.pone.0319848 (PMC11927880; doi:10.1371/journal.pone.0319848)
Supplement: Table S1 — (XLSX) [file pone.0319848.s001.xlsx]

## Sheet: SV matrix
	Date	August 2019	August 2019	August 2020	August 2020
	Type of inter-row vegetatio	SV	SV	SV	SV
	Mulching	yes	no	yes	no
Species
Achillea millefolium L.				11.9048
Avena fatua L.		2.38095	7.14286	23.8095	42.8571
Bellis perennis L.
Bromus hordeaceus L.		14.2857	9.52381	4.7619	11.9048
Chondrilla juncea L.		6.61376
Cirsium arvense (L.) Scop.		4.7619	2.38095
Cirsium vulgare (Savi) Ten.				4.7619
Convolvulus arvensis L.		18.254	20.6349	11.9048	7.14286
Crepis pulchra L.		16.6667	14.2857	9.52381	8.33333
Cynodon dactylon (L.) Pers.		30.9524	19.8413	40.4762	33.3333
Daucus carota L.		57.1429	34.5238	45.2381	71.4286
Diplotaxis tenuifolia (L.) DC.		2.38095
Erigeron annuus (L.) Pers.		15.4762	7.93651	9.52381	7.14286
Geranium molle L.		2.38095	4.7619	4.7619	3.1746
Hordeum murinum L.		10.7143	14.2857	28.5714	9.52381
Lactuca serriola L.		4.7619	3.57143
Lolium perenne L.		14.2857	9.52381	14.2857	4.7619
Malva sylvestris L.		2.38095		7.14286	2.38095
Medicago lupulina L.				2.38095
Medicago minima L. Bartal		4.7619
Mentha sp.		2.38095	14.2857	2.38095	2.38095
Plantago lanceolata L.		57.9365	54.7619	28.5714	19.8413
Potentilla reptans L.					2.38095
Rumex crispus L.				4.7619	2.38095
Setaria italica (L.) Beauv.		2.38095
Sorghum halepense (L.) Pers.		7.14286	13.4921	2.38095
Taraxacum officinale Weber (aggregato)		15.0794	20.2381	4.7619	9.52381
Bare soil		16.6667	26.1905	3.96825	6.34921
Torilis nodosa (L.) Gaertner					2.38095
Trifolium repens L.		50	34.9206	12.6984	9.52381
Vulpia myuros (L.) Gmelin			9.52381
